# Supplementary material for: A1CF Binding to the p65 Interaction Site on NKRF Decreased IFN-β Expression and p65 Phosphorylation (Ser536) in Renal Carcinoma Cells
Source: Int J Mol Sci. 2024 Mar 22;25(7):3576. doi: 10.3390/ijms25073576 (PMC11011687; doi:10.3390/ijms25073576)
Supplement: Supplementary file 1 [file ijms-25-03576-s001.zip]

Archive with 1 entries (1 files):
- ijms-2894599-supplementary.pdf
